# Supplementary material for: Inactivation of Soybean Trypsin Inhibitor by Dielectric-Barrier Discharge Plasma and Its Safety Evaluation and Application
Source: Foods. 2022 Dec 12;11(24):4017. doi: 10.3390/foods11244017 (PMC9778619; doi:10.3390/foods11244017)
Supplement: Supplementary file 1 [file foods-11-04017-s001.zip]

Archive with 1 entries (1 files):
- foods-2026043-supplementary.pdf
